# Supplementary material for: Sinapic Acid Regulates the LXRα–ABCG5/8 Axis in the Hepatocytes: A Potential Strategy for Cholesterol Gallstone Management
Source: Pharmaceuticals (Basel). 2025 Sep 17;18(9):1388. doi: 10.3390/ph18091388 (PMC12473006; doi:10.3390/ph18091388)
Supplement: Supplementary file 1 [file pharmaceuticals-18-01388-s001.zip]

Archive with 3 entries (3 files):
- Invitro Results.xlsx
- RTPCR Results.xlsx
- Western blot .JPG
