# Supplementary material for: Sinapic Acid Regulates the LXRα–ABCG5/8 Axis in the Hepatocytes: A Potential Strategy for Cholesterol Gallstone Management
Source: Pharmaceuticals (Basel). 2025 Sep 17;18(9):1388. doi: 10.3390/ph18091388 (PMC12473006; doi:10.3390/ph18091388)
Supplement: Supplementary file 1 [file pharmaceuticals-18-01388-s001.zip › Invitro Results.xlsx]

## Sheet: Ezeti
MTT Assay - HEPG2 Cells
Soluble: Water
Ezetimibe
	24 h time period	HEPG2 Cells
		Concentration (μM)	OD 1	OD 2	OD 3	Mean OD	SD	% of cell death			Mean	SD	SEM	% Live cell
	Control	50	0.102	0.108	0.112	0.107333	0.00503322	89.6657	89.0578	88.6525	89.1253	0.509952	0.294421	10.8747
	0.089	25	0.245	0.263	0.272	0.26	0.0137477	75.1773	73.3536	72.4417	73.6575	1.39288	0.80418	26.3425
	0.091	12.5	0.489	0.467	0.481	0.479	0.0111355	50.4559	52.6849	51.2665	51.4691	1.12822	0.651378	48.5309
	0.092	6.25	0.617	0.623	0.618	0.619333	0.00321455	37.4873	36.8794	37.386	37.2509	0.325689	0.188037	62.7491
	0.0906667	3.12	0.807	0.819	0.978	0.868	0.0954516	18.2371	17.0213	0.911854	12.0567	9.67088	5.58348	87.9433
		1.56	0.986	0.973	0.945	0.968	0.0209523	0.101317	1.41844	4.25532	1.92503	2.12283	1.22562	98.075
		0.7	0.939	0.904	0.934	0.925667	0.0189297	4.86322	8.40932	5.36981	6.21412	1.9179	1.1073	93.7859
		0	0.969	0.992	0.997	0.986	0.0149332	1.82371	-0.506586	-1.01317	0.101317	0.70922	0.409468	99.8987

## Sheet: SINAP
MTT Assay - HEPG2 Cells
Soluble: Water
Sinapic Acid
	24 h time period	HEPG2
		Concentration (μg/mL)	OD 1	OD 2	OD 3	Mean OD	SD	% of cell death			Mean	SD	SEM	% Live cell
	Control	100	0.218	0.223	0.221	0.220667	0.00251661	77.9129	77.4063	77.6089	77.6427	0.254976	0.14721	22.3573
	0.089	50	0.479	0.402	0.424	0.435	0.0396611	51.4691	59.2705	57.0415	55.9271	4.01834	2.31999	44.0729
	0.091	30	0.612	0.623	0.634	0.623	0.011	37.9939	36.8794	35.7649	36.8794	1.11449	0.64345	63.1206
	0.092	20	0.767	0.781	0.705	0.751	0.0404475	22.2898	20.8713	28.5714	23.9108	4.09802	2.366	76.0892
	0.0906667	10	0.823	0.804	0.756	0.794333	0.0345302	16.616	18.541	23.4043	19.5204	3.4985	2.01986	80.4796
		5	0.897	0.892	0.889	0.892667	0.00404145	9.11854	9.62513	9.92908	9.55758	0.409468	0.236407	90.4424
		2.5	0.945	0.963	0.934	0.947333	0.0146401	4.25532	2.43161	5.36981	4.01891	1.4833	0.856381	95.9811
		0	0.976	0.987	0.989	0.984	0.007	1.11449	0	-0.202634	0.303951	0.70922	0.409468	99.696

## Sheet: Bile Acid
	TBA	Standard graph for TBA										Groups	OD 1	OD 2	OD 3
		TBA μmol/L	A 570	A 570	Mean	Corrected						CON	0.467	0.487	0.468
		0	0.046	0.057	0.103	0						EXE	0.745	0.789	0.789
		0.2	0.178	0.172	0.35	0.247						SINAP	0.978	0.992	0.923
		5	0.434	0.456	0.89	0.787
		10	0.767	0.772	1.539	1.436
		20	1.002	1.007	2.009	1.906
		50	1.478	1.423	2.901	2.798
		100	1.823	1.812	3.635	3.532
												TBA
												Concentration (μmol/ml)	Sample-ID				TBA Conc μmol/ml		TBA μmol/L
													OD 1	OD 2	OD 3	Mean	Conc μmol/mg	Stdev	Conc nmol/mg	Stdev	Sem
												CON	0.467	0.487	0.468	0.474	0.61918	0.0112694	61.918	6.19819	3.6
												EXE	0.745	0.789	0.789	0.774333	0.910087	0.0254034	91.0087	12.7017	7.2
												SINAP	0.978	0.992	0.923	0.964333	1.06732	0.0364737	106.732	18.2369	8.3
