# Supplementary material for: Sinapic Acid Regulates the LXRα–ABCG5/8 Axis in the Hepatocytes: A Potential Strategy for Cholesterol Gallstone Management
Source: Pharmaceuticals (Basel). 2025 Sep 17;18(9):1388. doi: 10.3390/ph18091388 (PMC12473006; doi:10.3390/ph18091388)
Supplement: Supplementary file 1 [file pharmaceuticals-18-01388-s001.zip › RTPCR Results.xlsx]

## Sheet: Amplification250218
# File Name: /Volumes/USB DRIVE/qPCR amplification/experiments/2025-02-25 250218.eds
# Comment:
# Operator: DEFAULT
# Barcode:
# Instrument Type: QuantStudio‚Ñ¢ 6 System
# Block Type: 96-Well 0.1-mL Block
# Instrument Name: 278861920
# Instrument Serial Number: 278861920
# Heated Cover Serial Number: 278113514
# Block Serial Number: 278013763
# Run Start Date/Time: 2025-02-18 02:00:30 PM IST
# Run End Date/Time: 25-02-18 03:30:30 PM IST
# Run Duration: 106 minutes 28 seconds
# Sample Volume: 20.0
# Cover Temperature: 105.0
# Passive Reference: ROX/SYBR
# PCR Stage/Step Number: Stage 2 Step 2
# Melt Stage Number: 3
# Quantification Cycle Method: CT
# Analysis Date/Time: 2025- 02-18 05:01:11 PM IST
# Software Name and Version: Design & Analysis Software v2.6.0
# Plugin Name and Version: Primary Analysis v1.7.0
# Exported On: 2025- 02-18 05:15:21 PM IST
	Standard Curve v1.6.0
	Well	Well Position	Cycle Number	Target	dRn	Sample	Omit	Sample ID	Task	Reporter	Quencher	Amp Status	Amp Score	Cq Confidence	Cq Mean	Cq SD	Auto Threshold	Threshold	Auto Baseline	Baseline Start	Baseline End	Tm1	Tm2	Tm3	Tm4
	1	A1	1	ABCG5	27.23	10	FALSE	G1	UNKNOWN	SYBR	None	Amp	1.52262	0.963275	27.23	0.190292	FALSE	0.259379	TRUE	3	10	83.9953
	1	A2	2	ABCG5	28.12	10	FALSE	G1	UNKNOWN	SYBR	None	Amp	1.52207	0.967643	28.12	0.198129	FALSE	0.259379	TRUE	3	10	83.9867
	1	A3	3	ABCG5	26.23	10	FALSE	G2	UNKNOWN	SYBR	None	Amp	1.52554	0.964105	26.23	0.205967	FALSE	0.259379	TRUE	3	10	83.9953
	1	A4	4	ABCG5	26.73	10	FALSE	G2	UNKNOWN	SYBR	None	Amp	1.52249	0.965478	26.73	0.213804	FALSE	0.259379	TRUE	3	10	84.004
	1	A5	5	ABCG5	25.12	10	FALSE	G3	UNKNOWN	SYBR	None	Amp	1.52139	0.964296	25.12	0.198129	FALSE	0.259379	TRUE	3	10	83.9953
	1	A6	6	ABCG5	25.32	10	FALSE	G3	UNKNOWN	SYBR	None	Amp	1.52554	0.965478	25.32	0.190292	FALSE	0.259379	TRUE	3	10	83.9867
	1	A7	7	ABCG8	27.23	10	FALSE	G4	UNKNOWN	SYBR	None	Amp	1.52249	0.964296	27.23	0.198129	FALSE	0.259379	TRUE	3	10	83.9953
	1	A8	8	ABCG8	28.12	10	FALSE	G4	UNKNOWN	SYBR	None	Amp	1.52139	0.965665	28.12	0.205967	FALSE	0.259379	TRUE	3	10	84.004
	1	A9	9	ABCG8	26.46	10	FALSE	G5	UNKNOWN	SYBR	None	Amp	1.52249	0.965478	26.46	0.213804	FALSE	0.259379	TRUE	3	11	83.9867
	1	A10	10	ABCG8	26.12	10	FALSE	G5	UNKNOWN	SYBR	None	Amp	1.52139	0.964296	26.12	0.213804	FALSE	0.259379	TRUE	3	11	83.9953
	2	B1	11	ABCG8	24.87	10	FALSE	G1	UNKNOWN	SYBR	None	Amp	1.56291	0.965665	24.87	0.225409	FALSE	0.259379	TRUE	3	11	83.9867
	2	B2	12	ABCG8	24.99	10	FALSE	G1	UNKNOWN	SYBR	None	Amp	1.56392	0.965478	24.99	0.233247	FALSE	0.259379	TRUE	3	11	83.9953
	2	B3	13	𝛃-Actin	21.12	10	FALSE	G2	UNKNOWN	SYBR	None	Amp	1.56492	0.964296	21.12	0.198129	FALSE	0.259379	TRUE	3	11	83.9867
	2	B4	14	𝛃-Actin	21.26	10	FALSE	G2	UNKNOWN	SYBR	None	Amp	1.56593	0.964843	21.26	0.198129	FALSE	0.259379	TRUE	3	11	83.9953
	2	B5	15	𝛃-Actin	21.89	10	FALSE	G3	UNKNOWN	SYBR	None	Amp	1.56694	0.964296	21.89	0.190292	FALSE	0.259379	TRUE	3	11	84.1427
	2	B6	16	𝛃-Actin	20.56	10	FALSE	G3	UNKNOWN	SYBR	None	Amp	1.56392	0.965478	20.56	0.198129	FALSE	0.259379	TRUE	3	11	83.9867
	2	B7	17	𝛃-Actin	20.31	10	FALSE	G4	UNKNOWN	SYBR	None	Amp	1.56492	0.964296	20.31	0.205967	FALSE	0.259379	TRUE	3	11	83.9953
	2	B8	18	𝛃-Actin	20.39	10	FALSE	G4	UNKNOWN	SYBR	None	Amp	1.56593	0.964843	20.39	0.380549	FALSE	0.259379	TRUE	3	11	83.9867

## Sheet: RTPCR
			𝛃-actin								ABCG5
				CT	CT	CT Average					CT	CT	CT Average	∆Ct	∆∆Ct	Fold change	Stdev
	CON	G1	Control	21.12	21.26	21.19		CON	G1	Control	27.23	28.12	27.675	6.485	0	1	0.629325
	EZE	G2	Ezeti	21.89	20.56	21.225		EZE	G2	Ezeti	26.23	26.73	26.48	5.255	-1.23	2.34567	0.353553
	SINAP	G3	SINAP	20.31	20.39	20.35		SINAP	G3	SINAP	25.12	25.32	25.22	4.87	-1.615	3.06312	0.141421
											ABCG8
											CT	CT	CT Average	∆Ct	∆∆Ct	Fold change	Stdev
								CON	G1	Control	27.23	28.12	27.675	6.485	0	1	0.629325
								EZE	G2	Ezeti	26.46	26.12	26.29	5.065	-1.42	2.67586	0.240416
								SINAP	G3	SINAP	24.87	24.99	24.93	4.58	-1.905	3.74509	0.0848528
